# Supplementary material for: Virulence Traits and Azole Resistance in Korean Candida auris Isolates
Source: J Fungi (Basel). 2023 Sep 28;9(10):979. doi: 10.3390/jof9100979 (PMC10607439; doi:10.3390/jof9100979)
Supplement: Supplementary file 1 [file jof-09-00979-s001.zip]

Archive with 1 entries (1 files):
- jof-2634154-supplementary.xlsx
