# Supplementary material for: Virulence Traits and Azole Resistance in Korean Candida auris Isolates
Source: J Fungi (Basel). 2023 Sep 28;9(10):979. doi: 10.3390/jof9100979 (PMC10607439; doi:10.3390/jof9100979)
Supplement: Supplementary file 1 [file jof-09-00979-s001.zip › jof-2634154-supplementary.xlsx]

## Sheet: Sheet1
Supplemental Table S1. Primer sequences used for MLST and sequencing of ERG11, TAC1A, and TAC1B genes
Primer	Aim	Sequence	Size	Reference
MLST
ITS1	ITS PCR	TCCGTAGGTGAACCTTGCGG	Different for each alleles	[11]
ITS4	ITS PCR	TCCTCCGCTTATTGATATGC
RPB1-af	RPB1 PCR	GARTGYCCDGGDCAYTTYGG
RPB1-cr	RPB1 PCR	CCNGCDATNTCRTTRTCCATRTA
RPB2-5F	RPB2 PCR	GAYGAYMGWGATCAYTTYGG
RPB2-7Cr	RPB2 PCR	CCCATRGCTTGYTTRCCCAT
D1(NL1)	D1/D2 PCR	GCATATCAATAAGCGGAGGAAAAG
D2(NL4)	D1/D2 PCR	GGTCCGTGTTTCAAGACGG
ERG11
CAU_ERG11_F	ERG11 PCR, Sequencing	CGCTCGGTTATCTGCTGACT	1,575bp	[11]
CAU_ERG11_R	ERG11 PCR, Sequencing	GTTCTGCTCCATCACCTTCGT
CAU_ERG11_145F	ERG11 Sequencing	CCCTTGGTGTTTCACTGGGT
TAC1A
CAU_TAC1A_F	TAC1A PCR	CCCACAGGGTCAGACAGAGG	2,418bp	[23]
CAU_TAC1A_R	TAC1A PCR	GGAGGCGCTTGTGTGCACG
CAU_TAC1A_F1	TAC1A Sequencing	GGCCGTGCCTAAGCCATC
CAU_TAC1A_F2	TAC1A Sequencing	CGCAGCTCCAGCGGTCTAC
CAU_TAC1A_F3	TAC1A Sequencing	GGTCCCCGCCATCAGATAC
CAU_TAC1A_F4	TAC1A Sequencing	CAACAGGCTCCCGCTGATG
TAC1B
CAU_TAC1B_F	TAC1B PCR	CGCCTCACACAAAACTTCG	2,607bp	[23]
CAU_TAC1B_R	TAC1B PCR	GAAAGCCAATGCGCAGTTGG
CAU_TAC1B_F1	TAC1B Sequencing	CAGCCATCGGGCAGTGCG
CAU_TAC1B_F2	TAC1B Sequencing	GGACCCACTCGTCGCTGC
CAU_TAC1B_F3	TAC1B Sequencing	GAAGGCATGGCTACTGTGC
CAU_TAC1B_F4	TAC1B Sequencing	CCTTCGCAGCTCGACCCC
